# Supplementary material for: Day-ahead optimal dispatch considering demand response compensation and carbon trading under uncertain environment
Source: PLoS One. 2025 Jun 9;20(6):e0324470. doi: 10.1371/journal.pone.0324470 (PMC12148194; doi:10.1371/journal.pone.0324470)
Supplement: S1 Data — (XLS) [file pone.0324470.s001.xls]

## Sheet: Wind and photovoltaic output an
Wind and photovoltaic output and load forecasting
Time/hour	1	2	3	4	5	6	7	8	9	10	11	12	13	14	15	16	17	18	19	20	21	22	23	24
Wind/MW	564	691	564	543	612	468	522	558	354	267	231	162	156	240	246	321	432	555	489	663	645	720	669	570
PV/MW	0	0	0	0	0	0	39.6	180	468	720	828	900	828	792	576	360	180	36	0	0	0	0	0	0
Load/MW	1145	1045	945	980	1198	1295	1347	1399	1500	1597	1649	1698	1597	1497	1397	1248	1200	1300	1402	1575	1498	1301	1100	1000

## Sheet: Thermal power units operating p
Thermal power units operating parameters
Unit					Coal-fired cost factor
	Maximum output /MW	Minimum output /MW↵	Climbing rate /MW	/h	ai/（CNY/MW2）	bi/（CNY/MW）	ci/（CNY/MW）	/（CNY/times）
G1	600	180	66	8	0.00169	0.27601	11.462	30000
G2	300	150	35	6	0.00169	0.27601	11.462	20000
G3	300	150	35	6	0.00169	0.27601	11.462	20000
G4	200	100	25	3	0.01307	0.23222	16.0073	10000
G5	200	100	25	3	0.11241	0.2873	4.07362	10000

## Sheet: Carbon emission allowances and 
Carbon emission allowances and Carbon emission intensity of thermal power units.
Unit	/（T/MWh）	/（T/MWh）
G1	0.7	0.8
G2	0.798	0.905
G3	0.798	0.905
G4	0.728	0.97
G5	0.728	1.08

## Sheet: Related parameter values.
Related parameter values.
Parameters	Express	Retrieve a Value
Wind/PV operating cost factor	/	180/150 CNY/ (MW·h)
Carbon emission allowances for purchased thermal power		0.7 KG/(KW·h)
Carbon intensity for purchased thermal power		0.8 KG/(KW·h)
Carbon emission allowances for Wind and PV		0.078 KG/(KW·h)
Acceptable confidence levels for grid dispatch		0.9
Time share tariffs for purchased electricity	Peak, valley and trough tariffs	0.377/0.291/0.174 CNY/(KW·h)

## Sheet: Parameter of triangular fuzzy m
Parameter of triangular fuzzy membership parameter
Fuzzy Parameters
	0.9	1	1.1
	0.95	1	1.05
	0.95	1	1.05

## Sheet: Flexible load parameter.
Flexible load parameter.
Load	/H	/MW	[ , ].	/ CNY/KWH
	2	50~300	04：00~18：00	0.1
Load	/H	/H	/times	/ CNY/KWH
	2	5	8	0.35

## Sheet: Basic parameters of carbon trad
Basic parameters of carbon trading
Parameters	Value
ε	150 yuan/t
reward factor l	0.3
penalty factor k	0.25
a unit increment interval d	60t
